# Supplementary material for: Bone Morphogenetic Protein 7 Promotes the Differentiation of Periodontal Ligament Fibroblasts into F-Spondin-Expressing Cementoblast-like Cells During Root Canal Treatment—An In Vivo Rat Pulpectomy Model and In Vitro Human Fibroblast Study
Source: Dent J (Basel). 2025 Oct 25;13(11):494. doi: 10.3390/dj13110494 (PMC12651710; doi:10.3390/dj13110494)
Supplement: Supplementary file 1 [file dentistry-13-00494-s001.zip]

Archive with 1 entries (1 files):
- dentistry-3831329-supplementary.pdf
